# Supplementary material for: Characterization of Vegetative Bacillus cereus and Bacillus subtilis Strains Isolated from Processed Cheese Products in an Italian Dairy Plant
Source: Foods. 2021 Nov 21;10(11):2876. doi: 10.3390/foods10112876 (PMC8622485; doi:10.3390/foods10112876)
Supplement: Supplementary file 1 [file foods-10-02876-s001.zip]

Archive with 1 entries (1 files):
- foods-1463060-supplementary.pdf
